# Supplementary material for: Enhanced Interfacial Plasma Degradation of Per- and Polyfluoroalkyl Substances (PFAS) via Ultrasonically Generated Microdroplets
Source: Molecules. 2026 Mar 31;31(7):1157. doi: 10.3390/molecules31071157 (PMC13075150; doi:10.3390/molecules31071157)
Supplement: Supplementary file 1 [file molecules-31-01157-s001.zip]

Archive with 1 entries (1 files):
- molecules-4174727-supplementary.pdf
